# Supplementary material for: Deciphering the Skin Anti-Aging and Hair Growth Promoting Mechanisms of Opophytum forskahlii Seed Oil via Network Pharmacology
Source: Int J Mol Sci. 2025 Dec 26;27(1):277. doi: 10.3390/ijms27010277 (PMC12785290; doi:10.3390/ijms27010277)
Supplement: Supplementary file 1 [file ijms-27-00277-s001.zip]

Archive with 1 entries (1 files):
- ijms-4058508-supplementary.pdf
